# Supplementary material for: BCL2A1high CD8+ T Cells Are a Survival-Associated Predictor of Immune Checkpoint Blockade Response in Lung Adenocarcinoma
Source: Diagnostics (Basel). 2026 Feb 3;16(3):475. doi: 10.3390/diagnostics16030475 (PMC12896543; doi:10.3390/diagnostics16030475)
Supplement: Supplementary file 1 [file diagnostics-16-00475-s001.zip]

Archive with 1 entries (1 files):
- diagnostics-4108684-supplementary.pdf
